# Supplementary material for: Heart rate recovery as a marker of post-exercise lipid metabolism following moderate- and vigorous-intensity exercise
Source: Eur J Appl Physiol. 2026 Mar 7;126(7):3747–61. doi: 10.1007/s00421-026-06184-y (PMC13380569; doi:10.1007/s00421-026-06184-y)
Supplement: Supplementary file 4 — Supplementary file4 (XLSX 13 KB) [file 421_2026_6184_MOESM4_ESM.xlsx]

## Sheet: Sheet 1
Supplementary Table 3
Model parameters and fit metrics for all monoexponential decay models.
European Journal of Applied Physiology (Springer)
Heart rate recovery as a marker of post-exercise lipid metabolism
following moderate- and vigorous-intensity exercise
Participant	Intensity	HRrest (model prediction)	Amplitude	tau	RSE	MAE
1	CME	83.0456	69.0152	138.023	0.971667	0.805736
1	CVE	45	154.737	140.832	8.14889	6.4587
2	CME	61.7855	69.1686	155.505	3.30471	2.78949
2	CVE	77.6574	97.4035	185.408	2.23782	1.90202
3	CVE	100	56.3263	351.194	2.55322	2.15161
4	CME	53.0301	62.283	234.885	1.7871	1.39407
5	CME	81.4995	52.6822	187.863	0.488465	0.377874
5	CVE	100	59.2366	477.568	2.22643	1.74049
6	CME	70.3284	83.9622	174.702	1.13798	0.949654
6	CVE	79.988	73.4015	129.727	1.5296	1.20069
7	CME	100	51.4572	148.862	2.44475	2.11564
7	CVE	100	64.2717	371.911	1.68386	1.40035
8	CME	64.8765	72.1896	182.416	2.28072	1.96869
8	CVE	99.4575	69.5263	213.673	2.39103	2.08123
9	CME	45	70.3305	211.43	2.77208	2.28525
9	CVE	91.9604	86.2898	192.872	4.20021	3.51928
10	CVE	89.9173	92.9522	146.436	2.56985	2.17606
11	CME	85.6414	59.5607	275.639	0.589161	0.454475
11	CVE	63.4389	92.6784	496.754	0.794686	0.673108
12	CME	58.3074	68.0927	362.714	2.61103	2.20631
12	CVE	79.0446	74.1146	231.072	1.85324	1.50598
13	CME	62.3781	89.2224	329.248	1.35761	1.14004
13	CVE	82.4516	98.6571	303.267	0.36441	0.276947
14	CME	62.1077	50.6003	161.115	1.47993	1.2244
14	CVE	71.6384	81.738	218.439	1.94405	1.66317
15	CME	53.9696	75.0327	232.114	1.99934	1.70261
15	CVE	85.9034	77.5938	239.736	0.842347	0.727632
16	CME	65.6673	75.0197	378.137	2.36434	2.01373
16	CVE	85.8388	90.8809	216.972	1.56226	1.32921
17	CME	68.611	52.4852	175.962	0.902326	0.749212
17	CVE	91.9496	64.2779	177.409	1.79349	1.4158
CME	Continous Moderate-Intensity Exercise
CVE	Continous Vigorous-Intensity Exercise
HRrest (model prediction)	Model Predicted Resting Heart Rate
Amplitude	Amplitude of the Model (HRpeak - HRrest)
RSE	Residual Standard Error
MAE	Mean Absolute Error
