# Supplementary material for: Heart rate recovery as a marker of post-exercise lipid metabolism following moderate- and vigorous-intensity exercise
Source: Eur J Appl Physiol. 2026 Mar 7;126(7):3747–61. doi: 10.1007/s00421-026-06184-y (PMC13380569; doi:10.1007/s00421-026-06184-y)
Supplement: Supplementary file 6 — Supplementary file6 (XLSX 21 KB) [file 421_2026_6184_MOESM6_ESM.xlsx]

## Sheet: Sheet 1
Supplementary Table 5
Test results of covariate analysis for all 25 randomly selected metabolites.
European Journal of Applied Physiology (Springer)
Heart rate recovery as a marker of post-exercise lipid metabolism
following moderate- and vigorous-intensity exercise
Metabolite	Model	AIC	AIC of model0	Better than model0
xanthurenate	model0	165.097	165.097	WRONG
xanthurenate	model1	166.641	165.097	WRONG
xanthurenate	model2	166.688	165.097	WRONG
xanthurenate	model3	166.959	165.097	WRONG
xanthurenate	model4	166.674	165.097	WRONG
xanthurenate	model5	161.488	165.097	TRUE
xanthurenate	model6	166.964	165.097	WRONG
xanthurenate	model7	167.092	165.097	WRONG
xanthurenate	model8	167.089	165.097	WRONG
xanthurenate	model9	167.096	165.097	WRONG
xanthurenate	model99	166.815	165.097	WRONG
p-cresol sulfate	model0	-74.3703	-74.3703	WRONG
p-cresol sulfate	model1	-76.8642	-74.3703	TRUE
p-cresol sulfate	model2	-89.8659	-74.3703	TRUE
p-cresol sulfate	model3	-72.4158	-74.3703	WRONG
p-cresol sulfate	model4	-72.4232	-74.3703	WRONG
p-cresol sulfate	model5	-73.165	-74.3703	WRONG
p-cresol sulfate	model6	-72.6156	-74.3703	WRONG
p-cresol sulfate	model7	-72.427	-74.3703	WRONG
p-cresol sulfate	model8	-72.3707	-74.3703	WRONG
p-cresol sulfate	model9	-73.2909	-74.3703	WRONG
p-cresol sulfate	model99	-74.607	-74.3703	WRONG
1-arachidoyl-GPC (20:0)	model0	-66.3732	-66.3732	WRONG
1-arachidoyl-GPC (20:0)	model1	-65.1414	-66.3732	WRONG
1-arachidoyl-GPC (20:0)	model2	-64.3974	-66.3732	WRONG
1-arachidoyl-GPC (20:0)	model3	-68.703	-66.3732	TRUE
1-arachidoyl-GPC (20:0)	model4	-64.5056	-66.3732	WRONG
1-arachidoyl-GPC (20:0)	model5	-64.7904	-66.3732	WRONG
1-arachidoyl-GPC (20:0)	model6	-64.3912	-66.3732	WRONG
1-arachidoyl-GPC (20:0)	model7	-64.3764	-66.3732	WRONG
1-arachidoyl-GPC (20:0)	model8	-64.3835	-66.3732	WRONG
1-arachidoyl-GPC (20:0)	model9	-64.3747	-66.3732	WRONG
1-arachidoyl-GPC (20:0)	model99	-66.0013	-66.3732	WRONG
beta-hydroxyisovaleroylcarnitine	model0	172.579	172.579	WRONG
beta-hydroxyisovaleroylcarnitine	model1	172.855	172.579	WRONG
beta-hydroxyisovaleroylcarnitine	model2	171.909	172.579	WRONG
beta-hydroxyisovaleroylcarnitine	model3	174.27	172.579	WRONG
beta-hydroxyisovaleroylcarnitine	model4	168.385	172.579	TRUE
beta-hydroxyisovaleroylcarnitine	model5	172.881	172.579	WRONG
beta-hydroxyisovaleroylcarnitine	model6	174.549	172.579	WRONG
beta-hydroxyisovaleroylcarnitine	model7	174.171	172.579	WRONG
beta-hydroxyisovaleroylcarnitine	model8	173.703	172.579	WRONG
beta-hydroxyisovaleroylcarnitine	model9	174.511	172.579	WRONG
beta-hydroxyisovaleroylcarnitine	model99	174.544	172.579	WRONG
isoursodeoxycholate	model0	-37.847	-37.847	WRONG
isoursodeoxycholate	model1	-36.0668	-37.847	WRONG
isoursodeoxycholate	model2	-37.3468	-37.847	WRONG
isoursodeoxycholate	model3	-36.9398	-37.847	WRONG
isoursodeoxycholate	model4	-36.945	-37.847	WRONG
isoursodeoxycholate	model5	-36.6596	-37.847	WRONG
isoursodeoxycholate	model6	-35.9198	-37.847	WRONG
isoursodeoxycholate	model7	-39.4085	-37.847	WRONG
isoursodeoxycholate	model8	-39.0509	-37.847	WRONG
isoursodeoxycholate	model9	-38.3553	-37.847	WRONG
isoursodeoxycholate	model99	-35.8505	-37.847	WRONG
4-hydroxy-2-oxoglutaric acid	model0	204.55	204.55	WRONG
4-hydroxy-2-oxoglutaric acid	model1	206.459	204.55	WRONG
4-hydroxy-2-oxoglutaric acid	model2	206.527	204.55	WRONG
4-hydroxy-2-oxoglutaric acid	model3	203.263	204.55	WRONG
4-hydroxy-2-oxoglutaric acid	model4	206.545	204.55	WRONG
4-hydroxy-2-oxoglutaric acid	model5	203.957	204.55	WRONG
4-hydroxy-2-oxoglutaric acid	model6	206.118	204.55	WRONG
4-hydroxy-2-oxoglutaric acid	model7	205.841	204.55	WRONG
4-hydroxy-2-oxoglutaric acid	model8	205.683	204.55	WRONG
4-hydroxy-2-oxoglutaric acid	model9	206.414	204.55	WRONG
4-hydroxy-2-oxoglutaric acid	model99	205.587	204.55	WRONG
imidazole propionate	model0	141.294	141.294	WRONG
imidazole propionate	model1	143.294	141.294	WRONG
imidazole propionate	model2	137.549	141.294	TRUE
imidazole propionate	model3	142.542	141.294	WRONG
imidazole propionate	model4	142.999	141.294	WRONG
imidazole propionate	model5	140.634	141.294	WRONG
imidazole propionate	model6	143.068	141.294	WRONG
imidazole propionate	model7	143.282	141.294	WRONG
imidazole propionate	model8	143.28	141.294	WRONG
imidazole propionate	model9	142.52	141.294	WRONG
imidazole propionate	model99	139.895	141.294	WRONG
pregnanediol-3-glucuronide	model0	-26.4906	-26.4906	WRONG
pregnanediol-3-glucuronide	model1	-29.1127	-26.4906	TRUE
pregnanediol-3-glucuronide	model2	-24.4907	-26.4906	WRONG
pregnanediol-3-glucuronide	model3	-26.199	-26.4906	WRONG
pregnanediol-3-glucuronide	model4	-24.501	-26.4906	WRONG
pregnanediol-3-glucuronide	model5	-24.8733	-26.4906	WRONG
pregnanediol-3-glucuronide	model6	-24.8254	-26.4906	WRONG
pregnanediol-3-glucuronide	model7	-24.5691	-26.4906	WRONG
pregnanediol-3-glucuronide	model8	-24.5658	-26.4906	WRONG
pregnanediol-3-glucuronide	model9	-24.5597	-26.4906	WRONG
pregnanediol-3-glucuronide	model99	-24.5903	-26.4906	WRONG
4-methylcatechol sulfate	model0	20.8439	20.8439	WRONG
4-methylcatechol sulfate	model1	18.6804	20.8439	TRUE
4-methylcatechol sulfate	model2	13.3701	20.8439	TRUE
4-methylcatechol sulfate	model3	22.8167	20.8439	WRONG
4-methylcatechol sulfate	model4	22.3281	20.8439	WRONG
4-methylcatechol sulfate	model5	22.2254	20.8439	WRONG
4-methylcatechol sulfate	model6	21.9308	20.8439	WRONG
4-methylcatechol sulfate	model7	22.6339	20.8439	WRONG
4-methylcatechol sulfate	model8	22.4476	20.8439	WRONG
4-methylcatechol sulfate	model9	21.3657	20.8439	WRONG
4-methylcatechol sulfate	model99	22.7074	20.8439	WRONG
1-stearoyl-2-linoleoyl-GPI (18:0/18:2)	model0	-108.128	-108.128	WRONG
1-stearoyl-2-linoleoyl-GPI (18:0/18:2)	model1	-111.487	-108.128	TRUE
1-stearoyl-2-linoleoyl-GPI (18:0/18:2)	model2	-110.218	-108.128	TRUE
1-stearoyl-2-linoleoyl-GPI (18:0/18:2)	model3	-106.129	-108.128	WRONG
1-stearoyl-2-linoleoyl-GPI (18:0/18:2)	model4	-107.401	-108.128	WRONG
1-stearoyl-2-linoleoyl-GPI (18:0/18:2)	model5	-106.795	-108.128	WRONG
1-stearoyl-2-linoleoyl-GPI (18:0/18:2)	model6	-107.322	-108.128	WRONG
1-stearoyl-2-linoleoyl-GPI (18:0/18:2)	model7	-106.186	-108.128	WRONG
1-stearoyl-2-linoleoyl-GPI (18:0/18:2)	model8	-106.155	-108.128	WRONG
1-stearoyl-2-linoleoyl-GPI (18:0/18:2)	model9	-106.777	-108.128	WRONG
1-stearoyl-2-linoleoyl-GPI (18:0/18:2)	model99	-107.009	-108.128	WRONG
glycosyl-N-behenoyl-sphingadienine (d18:2/22:0)	model0	0.62992	0.62992	WRONG
glycosyl-N-behenoyl-sphingadienine (d18:2/22:0)	model1	1.8317	0.62992	WRONG
glycosyl-N-behenoyl-sphingadienine (d18:2/22:0)	model2	-1.61363	0.62992	TRUE
glycosyl-N-behenoyl-sphingadienine (d18:2/22:0)	model3	2.41082	0.62992	WRONG
glycosyl-N-behenoyl-sphingadienine (d18:2/22:0)	model4	1.21292	0.62992	WRONG
glycosyl-N-behenoyl-sphingadienine (d18:2/22:0)	model5	2.58312	0.62992	WRONG
glycosyl-N-behenoyl-sphingadienine (d18:2/22:0)	model6	2.60167	0.62992	WRONG
glycosyl-N-behenoyl-sphingadienine (d18:2/22:0)	model7	1.42782	0.62992	WRONG
glycosyl-N-behenoyl-sphingadienine (d18:2/22:0)	model8	1.56865	0.62992	WRONG
glycosyl-N-behenoyl-sphingadienine (d18:2/22:0)	model9	-0.179305	0.62992	WRONG
glycosyl-N-behenoyl-sphingadienine (d18:2/22:0)	model99	-0.369976	0.62992	WRONG
tetradecadienedioate (C14:2-DC)	model0	105.067	105.067	WRONG
tetradecadienedioate (C14:2-DC)	model1	106.437	105.067	WRONG
tetradecadienedioate (C14:2-DC)	model2	97.3168	105.067	TRUE
tetradecadienedioate (C14:2-DC)	model3	104.106	105.067	WRONG
tetradecadienedioate (C14:2-DC)	model4	107.052	105.067	WRONG
tetradecadienedioate (C14:2-DC)	model5	107.05	105.067	WRONG
tetradecadienedioate (C14:2-DC)	model6	104.293	105.067	WRONG
tetradecadienedioate (C14:2-DC)	model7	100.244	105.067	TRUE
tetradecadienedioate (C14:2-DC)	model8	102.514	105.067	TRUE
tetradecadienedioate (C14:2-DC)	model9	101.831	105.067	TRUE
tetradecadienedioate (C14:2-DC)	model99	94.3514	105.067	TRUE
2-hydroxy-4-(methylthio)butanoic acid	model0	-106.332	-106.332	WRONG
2-hydroxy-4-(methylthio)butanoic acid	model1	-104.446	-106.332	WRONG
2-hydroxy-4-(methylthio)butanoic acid	model2	-105.953	-106.332	WRONG
2-hydroxy-4-(methylthio)butanoic acid	model3	-105.347	-106.332	WRONG
2-hydroxy-4-(methylthio)butanoic acid	model4	-104.339	-106.332	WRONG
2-hydroxy-4-(methylthio)butanoic acid	model5	-105.895	-106.332	WRONG
2-hydroxy-4-(methylthio)butanoic acid	model6	-104.68	-106.332	WRONG
2-hydroxy-4-(methylthio)butanoic acid	model7	-105.136	-106.332	WRONG
2-hydroxy-4-(methylthio)butanoic acid	model8	-104.883	-106.332	WRONG
2-hydroxy-4-(methylthio)butanoic acid	model9	-104.569	-106.332	WRONG
2-hydroxy-4-(methylthio)butanoic acid	model99	-104.66	-106.332	WRONG
3-hydroxyisobutyrate	model0	115.082	115.082	WRONG
3-hydroxyisobutyrate	model1	116.607	115.082	WRONG
3-hydroxyisobutyrate	model2	116.407	115.082	WRONG
3-hydroxyisobutyrate	model3	117.008	115.082	WRONG
3-hydroxyisobutyrate	model4	116.456	115.082	WRONG
3-hydroxyisobutyrate	model5	114.613	115.082	WRONG
3-hydroxyisobutyrate	model6	116.188	115.082	WRONG
3-hydroxyisobutyrate	model7	116.954	115.082	WRONG
3-hydroxyisobutyrate	model8	116.985	115.082	WRONG
3-hydroxyisobutyrate	model9	117.08	115.082	WRONG
3-hydroxyisobutyrate	model99	116.317	115.082	WRONG
tyrosine	model0	-18.5273	-18.5273	WRONG
tyrosine	model1	-23.2901	-18.5273	TRUE
tyrosine	model2	-16.6338	-18.5273	WRONG
tyrosine	model3	-16.5287	-18.5273	WRONG
tyrosine	model4	-16.5772	-18.5273	WRONG
tyrosine	model5	-20.7015	-18.5273	TRUE
tyrosine	model6	-16.5329	-18.5273	WRONG
tyrosine	model7	-18.5674	-18.5273	WRONG
tyrosine	model8	-19.3586	-18.5273	WRONG
tyrosine	model9	-17.311	-18.5273	WRONG
tyrosine	model99	-16.8504	-18.5273	WRONG
X-12680	model0	12.5306	12.5306	WRONG
X-12680	model1	14.3308	12.5306	WRONG
X-12680	model2	13.3218	12.5306	WRONG
X-12680	model3	13.5043	12.5306	WRONG
X-12680	model4	14.4553	12.5306	WRONG
X-12680	model5	14.0818	12.5306	WRONG
X-12680	model6	13.7625	12.5306	WRONG
X-12680	model7	13.4042	12.5306	WRONG
X-12680	model8	13.2852	12.5306	WRONG
X-12680	model9	13.9516	12.5306	WRONG
X-12680	model99	14.5306	12.5306	WRONG
X-12740	model0	284.468	284.468	WRONG
X-12740	model1	286.125	284.468	WRONG
X-12740	model2	284.547	284.468	WRONG
X-12740	model3	281.881	284.468	TRUE
X-12740	model4	286.455	284.468	WRONG
X-12740	model5	284.779	284.468	WRONG
X-12740	model6	285.333	284.468	WRONG
X-12740	model7	283.165	284.468	WRONG
X-12740	model8	285.104	284.468	WRONG
X-12740	model9	284.973	284.468	WRONG
X-12740	model99	286.414	284.468	WRONG
X-14082	model0	76.4811	76.4811	WRONG
X-14082	model1	78.3419	76.4811	WRONG
X-14082	model2	75.2802	76.4811	WRONG
X-14082	model3	78.2493	76.4811	WRONG
X-14082	model4	76.5526	76.4811	WRONG
X-14082	model5	72.5842	76.4811	TRUE
X-14082	model6	78.4756	76.4811	WRONG
X-14082	model7	78.1479	76.4811	WRONG
X-14082	model8	77.2946	76.4811	WRONG
X-14082	model9	77.9535	76.4811	WRONG
X-14082	model99	78.4375	76.4811	WRONG
X-21467	model0	-6.37181	-6.37181	WRONG
X-21467	model1	-5.10639	-6.37181	WRONG
X-21467	model2	-4.8402	-6.37181	WRONG
X-21467	model3	-16.7054	-6.37181	TRUE
X-21467	model4	-4.37197	-6.37181	WRONG
X-21467	model5	-4.49622	-6.37181	WRONG
X-21467	model6	-4.50111	-6.37181	WRONG
X-21467	model7	-9.22548	-6.37181	TRUE
X-21467	model8	-9.10735	-6.37181	TRUE
X-21467	model9	-12.4981	-6.37181	TRUE
X-21467	model99	-4.60687	-6.37181	WRONG
X-21829	model0	42.6327	42.6327	WRONG
X-21829	model1	44.4999	42.6327	WRONG
X-21829	model2	44.622	42.6327	WRONG
X-21829	model3	44.5159	42.6327	WRONG
X-21829	model4	42.897	42.6327	WRONG
X-21829	model5	44.4461	42.6327	WRONG
X-21829	model6	44.626	42.6327	WRONG
X-21829	model7	42.0653	42.6327	WRONG
X-21829	model8	42.3412	42.6327	WRONG
X-21829	model9	42.6777	42.6327	WRONG
X-21829	model99	39.2844	42.6327	TRUE
X-24307	model0	-214.53	-214.53	WRONG
X-24307	model1	-212.548	-214.53	WRONG
X-24307	model2	-213.968	-214.53	WRONG
X-24307	model3	-213.498	-214.53	WRONG
X-24307	model4	-213.235	-214.53	WRONG
X-24307	model5	-217.813	-214.53	TRUE
X-24307	model6	-212.752	-214.53	WRONG
X-24307	model7	-224.227	-214.53	TRUE
X-24307	model8	-220.092	-214.53	TRUE
X-24307	model9	-221.64	-214.53	TRUE
X-24307	model99	-212.982	-214.53	WRONG
X-24571	model0	110.137	110.137	WRONG
X-24571	model1	112.131	110.137	WRONG
X-24571	model2	106.644	110.137	TRUE
X-24571	model3	112.131	110.137	WRONG
X-24571	model4	108.396	110.137	WRONG
X-24571	model5	111.755	110.137	WRONG
X-24571	model6	111.833	110.137	WRONG
X-24571	model7	111.823	110.137	WRONG
X-24571	model8	111.592	110.137	WRONG
X-24571	model9	111.207	110.137	WRONG
X-24571	model99	112.066	110.137	WRONG
X-25267	model0	193.094	193.094	WRONG
X-25267	model1	194.404	193.094	WRONG
X-25267	model2	194.949	193.094	WRONG
X-25267	model3	194.789	193.094	WRONG
X-25267	model4	192.061	193.094	WRONG
X-25267	model5	194.271	193.094	WRONG
X-25267	model6	193.947	193.094	WRONG
X-25267	model7	193.874	193.094	WRONG
X-25267	model8	193.831	193.094	WRONG
X-25267	model9	193.574	193.094	WRONG
X-25267	model99	195.046	193.094	WRONG
X-25455	model0	48.1153	48.1153	WRONG
X-25455	model1	50.087	48.1153	WRONG
X-25455	model2	50.0013	48.1153	WRONG
X-25455	model3	48.7407	48.1153	WRONG
X-25455	model4	49.4963	48.1153	WRONG
X-25455	model5	44.134	48.1153	TRUE
X-25455	model6	50.0971	48.1153	WRONG
X-25455	model7	50.0994	48.1153	WRONG
X-25455	model8	50.0891	48.1153	WRONG
X-25455	model9	50.0485	48.1153	WRONG
X-25455	model99	49.975	48.1153	WRONG
X-26097	model0	170.864	170.864	WRONG
X-26097	model1	170.265	170.864	WRONG
X-26097	model2	172.836	170.864	WRONG
X-26097	model3	172.803	170.864	WRONG
X-26097	model4	172.743	170.864	WRONG
X-26097	model5	172.749	170.864	WRONG
X-26097	model6	172.366	170.864	WRONG
X-26097	model7	172.821	170.864	WRONG
X-26097	model8	172.859	170.864	WRONG
X-26097	model9	172.76	170.864	WRONG
X-26097	model99	171.585	170.864	WRONG
Model number		Model		Improved model fit
model0		base model		-
model1		base model + Sequence		5
model2		base model + Period		7
model3		base model + VO2peak		3
model4		base model + HRmax		1
model5		base model + HRrest		5
model6		base model + FM		0
model7		base model + PIAT		3
model8		base model + PLT		3
model9		base model + Pmax		3
model99		base model + HRinterval		2
