# Supplementary material for: Heart rate recovery as a marker of post-exercise lipid metabolism following moderate- and vigorous-intensity exercise
Source: Eur J Appl Physiol. 2026 Mar 7;126(7):3747–61. doi: 10.1007/s00421-026-06184-y (PMC13380569; doi:10.1007/s00421-026-06184-y)
Supplement: Supplementary file 7 — Supplementary file7 (XLSX 17 KB) [file 421_2026_6184_MOESM7_ESM.xlsx]

## Sheet: Sheet1
Supplementary Table 6
Results of the linear mixed model analyses for all post-exercise time points.
European Journal of Applied Physiology (Springer)
Heart rate recovery as a marker of post-exercise lipid metabolism
following moderate- and vigorous-intensity exercise
30 minutes post exercise (t2)
Metabolite	Super-pathway	Sub-pathway	Estimate	Fold change	Standard error	CI	p-value	q-value
-	-	-	-	-	-	-	-	-
90 minutes post exercise (t3)
Metabolite	Super-pathway	Sub-pathway	Estimate	Fold change	Standard error	CI	p-value	q-value
cis-4-decenoylcarnitine (C10:1)	Lipid	Fatty Acid Metabolism (Acyl Carnitine, Monounsaturated)	0.52	1.434	0.0941	(0.3356, 0.7044)	2.68766e-07	0.000188748
octanoylcarnitine (C8)	Lipid	Fatty Acid Metabolism (Acyl Carnitine, Medium Chain)	0.5424	1.4564	0.0995	(0.3474, 0.7374)	3.7302e-07	0.000188748
decanoylcarnitine (C10)	Lipid	Fatty Acid Metabolism (Acyl Carnitine, Medium Chain)	0.6279	1.5453	0.1199	(0.3929, 0.8629)	9.22681e-07	0.000311251
myristoleoylcarnitine (C14:1)	Lipid	Fatty Acid Metabolism (Acyl Carnitine, Monounsaturated)	0.534	1.4479	0.1058	(0.3266, 0.7414)	2.02967e-06	0.000513506
nonanoylcarnitine (C9)	Lipid	Fatty Acid Metabolism (Acyl Carnitine, Medium Chain)	0.4218	1.3396	0.0848	(0.2556, 0.588)	2.83938e-06	0.000574691
3-hydroxydecanoylcarnitine	Lipid	Fatty Acid Metabolism (Acyl Carnitine, Hydroxy)	0.5574	1.4716	0.1173	(0.3275, 0.7873)	6.89742e-06	0.000998477
X-25991			0.4216	1.3394	0.0888	(0.2476, 0.5956)	6.90646e-06	0.000998477
laurylcarnitine (C12)	Lipid	Fatty Acid Metabolism (Acyl Carnitine, Medium Chain)	0.4163	1.3345	0.0896	(0.2407, 0.5919)	1.04112e-05	0.00131702
X-21607			0.3421	1.2676	0.0751	(0.1949, 0.4893)	1.49354e-05	0.0016794
X-26106			0.4917	1.4061	0.1134	(0.2694, 0.714)	3.46371e-05	0.00350527
dodecadienoate (12:2)	Lipid	Fatty Acid, Dicarboxylate	0.4825	1.3972	0.1216	(0.2442, 0.7208)	0.000136964	0.0126007
linolenoylcarnitine (C18:3)	Lipid	Fatty Acid Metabolism (Acyl Carnitine, Polyunsaturated)	0.2695	1.2054	0.0725	(0.1274, 0.4116)	0.000338784	0.0285708
palmitoleoylcarnitine (C16:1)	Lipid	Fatty Acid Metabolism (Acyl Carnitine, Monounsaturated)	0.2796	1.2139	0.076	(0.1306, 0.4286)	0.000377881	0.0294166
oleoylcarnitine (C18:1)	Lipid	Fatty Acid Metabolism (Acyl Carnitine, Monounsaturated)	0.169	1.1243	0.0467	(0.0775, 0.2605)	0.000469939	0.0339698
1-docosahexaenoyl-GPE (22:6)	Lipid	Lysophospholipid	0.1173	1.0847	0.0332	(0.0522, 0.1824)	0.000621344	0.0395364
linoleoylcarnitine (C18:2)	Lipid	Fatty Acid Metabolism (Acyl Carnitine, Polyunsaturated)	0.1617	1.1186	0.0457	(0.0721, 0.2513)	0.000625081	0.0395364
180 minutes post exercise (t4)
Metabolite	Super-pathway	Sub-pathway	Estimate	Fold change	Standard error	CI	p-value	q-value
X-25991			0.5349	1.4488	0.0888	(0.3609, 0.7089)	2.88959e-08	1.8171e-05
myristoleoylcarnitine (C14:1)	Lipid	Fatty Acid Metabolism (Acyl Carnitine, Monounsaturated)	0.6324	1.5501	0.1058	(0.425, 0.8398)	3.5911e-08	1.8171e-05
cis-4-decenoylcarnitine (C10:1)	Lipid	Fatty Acid Metabolism (Acyl Carnitine, Monounsaturated)	0.5503	1.4644	0.0941	(0.3659, 0.7347)	6.49962e-08	2.19254e-05
octanoylcarnitine (C8)	Lipid	Fatty Acid Metabolism (Acyl Carnitine, Medium Chain)	0.5714	1.486	0.0995	(0.3764, 0.7664)	1.04349e-07	2.64003e-05
1-docosahexaenoyl-GPE (22:6)	Lipid	Lysophospholipid	0.1841	1.1361	0.0332	(0.119, 0.2492)	2.44988e-07	4.2337e-05
decanoylcarnitine (C10)	Lipid	Fatty Acid Metabolism (Acyl Carnitine, Medium Chain)	0.6643	1.5848	0.1199	(0.4293, 0.8993)	2.5101e-07	4.2337e-05
oleoylcarnitine (C18:1)	Lipid	Fatty Acid Metabolism (Acyl Carnitine, Monounsaturated)	0.25	1.1892	0.0467	(0.1585, 0.3415)	5.58116e-07	7.57741e-05
laurylcarnitine (C12)	Lipid	Fatty Acid Metabolism (Acyl Carnitine, Medium Chain)	0.4783	1.3931	0.0896	(0.3027, 0.6539)	5.99005e-07	7.57741e-05
nonanoylcarnitine (C9)	Lipid	Fatty Acid Metabolism (Acyl Carnitine, Medium Chain)	0.4383	1.355	0.0848	(0.2721, 0.6045)	1.26124e-06	0.00014182
X-26107			0.3195	1.2479	0.0636	(0.1948, 0.4442)	2.24965e-06	0.000227665
palmitoleoylcarnitine (C16:1)	Lipid	Fatty Acid Metabolism (Acyl Carnitine, Monounsaturated)	0.3758	1.2976	0.076	(0.2268, 0.5248)	3.08678e-06	0.000278844
linoleoylcarnitine (C18:2)	Lipid	Fatty Acid Metabolism (Acyl Carnitine, Polyunsaturated)	0.2256	1.1693	0.0457	(0.136, 0.3152)	3.3341e-06	0.000278844
X-23782			0.3407	1.2664	0.0694	(0.2047, 0.4767)	3.58199e-06	0.000278844
X-26106			0.5428	1.4568	0.1134	(0.3205, 0.7651)	5.87783e-06	0.000424883
3-hydroxydecanoylcarnitine	Lipid	Fatty Acid Metabolism (Acyl Carnitine, Hydroxy)	0.5542	1.4684	0.1173	(0.3243, 0.7841)	7.70718e-06	0.000519978
linolenoylcarnitine (C18:3)	Lipid	Fatty Acid Metabolism (Acyl Carnitine, Polyunsaturated)	0.341	1.2666	0.0725	(0.1989, 0.4831)	8.60169e-06	0.000544057
hexanoylcarnitine (C6)	Lipid	Fatty Acid Metabolism (Acyl Carnitine, Medium Chain)	0.4087	1.3275	0.0908	(0.2307, 0.5867)	1.85894e-05	0.00110662
5-dodecenoylcarnitine (C12:1)	Lipid	Fatty Acid Metabolism (Acyl Carnitine, Monounsaturated)	0.5602	1.4745	0.1281	(0.3091, 0.8113)	2.99084e-05	0.00168152
biliverdin	Cofactors and Vitamins	Hemoglobin and Porphyrin Metabolism	0.2158	1.1613	0.0498	(0.1182, 0.3134)	3.62893e-05	0.00184521
myristoylcarnitine (C14)	Lipid	Fatty Acid Metabolism (Acyl Carnitine, Long Chain Saturated)	0.2596	1.1971	0.06	(0.142, 0.3772)	3.64667e-05	0.00184521
dodecadienoate (12:2)	Lipid	Fatty Acid, Dicarboxylate	0.5226	1.4365	0.1216	(0.2843, 0.7609)	4.02341e-05	0.0019389
arachidonoylcarnitine (C20:4)	Lipid	Fatty Acid Metabolism (Acyl Carnitine, Polyunsaturated)	0.1949	1.1446	0.0477	(0.1014, 0.2884)	9.25025e-05	0.00425511
branched-chain, straight-chain, or cyclopropyl 12:1 fatty acid	Partially Characterized Molecules	Partially Characterized Molecules	0.5853	1.5004	0.1446	(0.3019, 0.8687)	0.000102961	0.00430133
1-arachidonoyl-GPE (20:4n6)	Lipid	Lysophospholipid	0.1314	1.0954	0.0325	(0.0677, 0.1951)	0.000105549	0.00430133
X-17335			0.2961	1.2278	0.0734	(0.1522, 0.44)	0.000108044	0.00430133
decadienedioic acid (C10:2-DC)	Lipid	Fatty Acid, Dicarboxylate	0.3123	1.2417	0.0775	(0.1604, 0.4642)	0.000110509	0.00430133
X-21607			0.3007	1.2317	0.0751	(0.1535, 0.4479)	0.000120381	0.00451205
1-eicosapentaenoyl-GPE (20:5)	Lipid	Lysophospholipid	0.1319	1.0957	0.0339	(0.0655, 0.1983)	0.000186598	0.00674418
3-hydroxyoleoylcarnitine	Lipid	Fatty Acid Metabolism (Acyl Carnitine, Hydroxy)	0.3808	1.3021	0.0987	(0.1874, 0.5742)	0.00020122	0.0070219
X-17438			0.3507	1.2752	0.0916	(0.1712, 0.5302)	0.000225055	0.00759184
tetradecadienedioate (C14:2-DC)	Lipid	Fatty Acid, Dicarboxylate	0.3103	1.24	0.0822	(0.1492, 0.4714)	0.00027204	0.0088808
tetradecadienoate (14:2)	Lipid	Long Chain Polyunsaturated Fatty Acid (n3 and n6)	0.5004	1.4146	0.1333	(0.2391, 0.7617)	0.00029251	0.00925063
palmitoylcarnitine (C16)	Lipid	Fatty Acid Metabolism (Acyl Carnitine, Long Chain Saturated)	0.1303	1.0945	0.0348	(0.0621, 0.1985)	0.000302383	0.00927307
dihomo-linoleoylcarnitine (C20:2)	Lipid	Fatty Acid Metabolism (Acyl Carnitine, Polyunsaturated)	0.1801	1.133	0.0484	(0.0852, 0.275)	0.000334773	0.00996442
3-hydroxylaurate	Lipid	Fatty Acid, Monohydroxy	0.4902	1.4046	0.1336	(0.2283, 0.7521)	0.000395988	0.0114497
dihomo-linolenoylcarnitine (C20:3n3 or 6)	Lipid	Fatty Acid Metabolism (Acyl Carnitine, Polyunsaturated)	0.1858	1.1374	0.0509	(0.086, 0.2856)	0.000445127	0.012513
glycerate	Carbohydrate	Glycolysis, Gluconeogenesis, and Pyruvate Metabolism	0.0781	1.0556	0.022	(0.035, 0.1212)	0.00060143	0.0164499
caffeic acid sulfate	Xenobiotics	Food Component/Plant	0.4966	1.4109	0.1409	(0.2204, 0.7728)	0.000650151	0.0173145
docosapentaenoate (n3 DPA; 22:5n3)	Lipid	Long Chain Polyunsaturated Fatty Acid (n3 and n6)	0.2845	1.218	0.0815	(0.1248, 0.4442)	0.000726523	0.0188523
3-decenoylcarnitine	Lipid	Fatty Acid Metabolism (Acyl Carnitine, Monounsaturated)	0.3601	1.2835	0.1051	(0.1541, 0.5661)	0.000895473	0.0223243
stearidonate (18:4n3)	Lipid	Long Chain Polyunsaturated Fatty Acid (n3 and n6)	0.4137	1.3321	0.1209	(0.1767, 0.6507)	0.000904444	0.0223243
imidazole lactate	Amino Acid	Histidine Metabolism	0.079	1.0563	0.0232	(0.0335, 0.1245)	0.000939193	0.0226301
adrenate (22:4n6)	Lipid	Long Chain Polyunsaturated Fatty Acid (n3 and n6)	0.3328	1.2595	0.0983	(0.1401, 0.5255)	0.00101912	0.023985
erucate (22:1n9)	Lipid	Long Chain Monounsaturated Fatty Acid	0.3323	1.259	0.0989	(0.1385, 0.5261)	0.0011048	0.0253188
X-21353			0.3734	1.2954	0.1113	(0.1553, 0.5915)	0.00113442	0.0253188
eicosenoylcarnitine (C20:1)	Lipid	Fatty Acid Metabolism (Acyl Carnitine, Monounsaturated)	0.1637	1.1202	0.049	(0.0677, 0.2597)	0.00117667	0.0253188
3-hydroxyisobutyrate	Amino Acid	Leucine, Isoleucine and Valine Metabolism	0.29	1.2226	0.0868	(0.1199, 0.4601)	0.00117842	0.0253188
10-undecenoate (11:1n1)	Lipid	Medium Chain Fatty Acid	0.2037	1.1516	0.0611	(0.0839, 0.3235)	0.00120089	0.0253188
palmitoyl ethanolamide	Lipid	Endocannabinoid	0.1605	1.1177	0.0483	(0.0658, 0.2552)	0.00126889	0.0261676
eicosenoate (20:1)	Lipid	Long Chain Monounsaturated Fatty Acid	0.3912	1.3115	0.1181	(0.1597, 0.6227)	0.00129287	0.0261676
dihomo-linoleate (20:2n6)	Lipid	Long Chain Polyunsaturated Fatty Acid (n3 and n6)	0.331	1.2579	0.1002	(0.1346, 0.5274)	0.00133141	0.0264194
3-hydroxydecanoate	Lipid	Fatty Acid, Monohydroxy	0.3519	1.2762	0.1069	(0.1424, 0.5614)	0.00138443	0.0269431
bilirubin (E,E)	Cofactors and Vitamins	Hemoglobin and Porphyrin Metabolism	0.1823	1.1347	0.0556	(0.0733, 0.2913)	0.00148946	0.0284403
glycolithocholate	Lipid	Secondary Bile Acid Metabolism	0.5187	1.4327	0.1636	(0.198, 0.8394)	0.00202484	0.0379471
cinnamoylglycine	Xenobiotics	Food Component/Plant	0.4532	1.3691	0.1444	(0.1702, 0.7362)	0.00224447	0.0412982
3-hydroxypalmitoylcarnitine	Lipid	Fatty Acid Metabolism (Acyl Carnitine, Hydroxy)	0.1817	1.1342	0.0589	(0.0663, 0.2971)	0.00260965	0.046708
oxindolylalanine	Amino Acid	Tryptophan Metabolism	0.1965	1.1459	0.0633	(0.0724, 0.3206)	0.00263078	0.046708
lactate	Carbohydrate	Glycolysis, Gluconeogenesis, and Pyruvate Metabolism	-0.3257	0.7979	0.1058	(-0.5331, -0.1183)	0.00272339	0.0475185
